# Supplementary material for: The Sensory Quality and the Textural Properties of Functional Oolong Tea-Infused Set Type Yoghurt with Inulin
Source: Foods. 2021 May 29;10(6):1242. doi: 10.3390/foods10061242 (PMC8229014; doi:10.3390/foods10061242)
Supplement: Supplementary file 1 [file foods-10-01242-s001.zip]

Archive with 1 entries (1 files):
- foods-1228695-supplementary.pdf
